# Supplementary material for: Volume Analysis to Predict the Long-Term Evolution of Residual Aortic Dissection after Type A Repair
Source: J Cardiovasc Dev Dis. 2022 Oct 12;9(10):349. doi: 10.3390/jcdd9100349 (PMC9604488; doi:10.3390/jcdd9100349)
Supplement: Supplementary file 1 [file jcdd-09-00349-s001.zip]

Archive with 1 entries (1 files):
- jcdd-1903373-supplementary.pdf
